# Supplementary material for: Downregulation of α-Melanocyte-Stimulating Hormone-Induced Activation of the Pax3-MITF-Tyrosinase Axis by Sorghum Ethanolic Extract in B16F10 Melanoma Cells
Source: Int J Mol Sci. 2018 Jun 1;19(6):1640. doi: 10.3390/ijms19061640 (PMC6032395; doi:10.3390/ijms19061640)
Supplement: Supplementary file 1 [file ijms-19-01640-s001.zip]

Archive with 3 entries (3 files):
- Supp Figure S1.pdf
- Supp Figure S2.pdf
- Supp Figure S3.pdf
